# Supplementary material for: TNF-α Preconditioning Improves the Therapeutic Efficacy of Mesenchymal Stem Cells in an Experimental Model of Atherosclerosis
Source: Cells. 2023 Sep 13;12(18):2262. doi: 10.3390/cells12182262 (PMC10526914; doi:10.3390/cells12182262)
Supplement: Supplementary file 1 [file cells-12-02262-s001.zip]

Archive with 1 entries (1 files):
- cells-2458515-supplementary.pdf
